# Supplementary material for: The Attachment of Juvenile Mussels via Byssus Weakened by Contaminated Polyethylene Fibers
Source: Toxics. 2024 Oct 23;12(11):768. doi: 10.3390/toxics12110768 (PMC11598145; doi:10.3390/toxics12110768)
Supplement: Supplementary file 1 [file toxics-12-00768-s001.zip]

Archive with 1 entries (1 files):
- toxics-3242000-supplementary.pdf
